# Supplementary material for: Mevalonate kinase-deficient THP-1 cells show a disease-characteristic pro-inflammatory phenotype
Source: Front Immunol. 2024 Mar 14;15:1379220. doi: 10.3389/fimmu.2024.1379220 (PMC10972877; doi:10.3389/fimmu.2024.1379220)
Supplement: Supplementary file 1 [file DataSheet_1.zip]

Archive with 4 entries (4 files):
- Supplementary Data/Supplementary Figure 1.pdf
- Supplementary Data/Supplementary Figure 2.pdf
- Supplementary Data/Supplementary Table 1.xlsx
- Supplementary Data/Supplementary Table 2.pptx
