# Supplementary material for: Mevalonate kinase-deficient THP-1 cells show a disease-characteristic pro-inflammatory phenotype
Source: Front Immunol. 2024 Mar 14;15:1379220. doi: 10.3389/fimmu.2024.1379220 (PMC10972877; doi:10.3389/fimmu.2024.1379220)
Supplement: Supplementary file 1 [file DataSheet_1.zip › Supplementary Data/Supplementary Table 1.xlsx]

## Sheet: STK_THP_1_MKD-MA_vs_WT 
Kinase Uniprot ID	Kinase Name	Mean Specificity Score	Mean Significance Score	Mean Final Score	Median Final score	Mean Kinase Statistic	Median Kinase Statistic	SD Kinase Statitistic	Mean peptide set size
Q9UPZ9	ICK	2.36564	1.58749	3.95312	4.14267	1.46558	1.60411	0.239934	3.33333
Q13164	ERK5	1.92926	1.1799	3.10915	3.54061	0.819899	0.807394	0.114376	12.8889
O76039	CDKL5	1.80532	1.23892	3.04423	3.03232	1.03877	1.04084	0.155286	6.25
Q13464	ROCK1	1.59497	1.3106	2.90557	2.83803	1.05501	0.989338	0.186243	4.71429
P27361	ERK1	1.32014	1.09187	2.41201	2.70421	0.670415	0.661709	0.0397997	21.8889
Q00535	CDK5	1.4155	1.24393	2.65943	2.69551	0.808928	0.808928	0	10
O14965	AurA/Aur2	1.48245	1.24393	2.72637	2.69037	0.965451	0.965804	0.00105815	5.11111
Q92772	CDKL2	1.1158	1.49954	2.61534	2.66167	1.00791	1.05621	0.118295	3.33333
P24941	CDK2	1.27342	1.24393	2.51735	2.5516	0.684124	0.698682	0.0276413	18.8889
Q96S38	RSKL1	1.31538	1.23892	2.55429	2.51263	1.08786	1.08786	0	3
P49840	GSK3[alpha]	1.19284	1.19551	2.38835	2.4437	0.874542	0.876298	0.0604283	5.44444
P49841	GSK3[beta]	1.291	1.04593	2.33694	2.37428	0.839323	0.866336	0.0810377	6.88889
Q86V86	Pim3	1.37149	0.758797	2.13029	2.12983	0.56268	0.568037	0.0170605	61.4444
P05771	PKC[beta]	0.96613	1.07102	2.03715	2.00436	0.695163	0.695163	0	10
Q9P1W9	Pim2	1.17198	0.739341	1.91132	1.99809	0.584743	0.580847	0.0246433	40.5556
P11309	Pim1	1.18072	0.73803	1.91875	1.9803	0.546906	0.547131	0.0127641	64.7778
P28482	ERK2	0.992943	0.939408	1.93235	1.88167	0.634653	0.635957	0.0209627	21
P41743	PKC[iota]	0.952883	0.771364	1.72425	1.70211	0.65559	0.666141	0.0200425	16.1111
Q14164	IKK[epsilon]	0.812909	0.818847	1.63176	1.6968	0.716977	0.683271	0.0510166	7
P50750	CDK9	0.56703	1.02462	1.59165	1.62415	0.595175	0.616346	0.0317575	8.66667
P53778	p38[gamma]	0.695794	0.984601	1.6804	1.60276	0.642322	0.614859	0.0636631	9.88889
P24723	PKC[eta]	0.914224	0.930398	1.84462	1.59271	0.659136	0.626657	0.104494	15
Q96L96	AlphaK1	0.704381	1.0045	1.70888	1.57919	0.736678	0.64564	0.157683	3.66667
O43293	DAPK3	0.669586	0.866461	1.53605	1.53605	0.73207	0.73207	NA	3
Q15131	CDK10	0.714516	0.891453	1.60597	1.52988	0.657747	0.636008	0.0435883	7.11111
P41279	COT	0.59751	0.95883	1.55634	1.52918	0.643424	0.643424	0	5
P05129	PKC[gamma]	0.704026	0.782023	1.48605	1.52392	0.601088	0.600422	0.0382832	15.2222
P06493	CDC2/CDK1	0.575625	0.803583	1.37921	1.51621	0.559609	0.563946	0.0395441	18.5556
Q16512	PKN1/PRK1	0.621353	0.757174	1.37853	1.51581	0.622896	0.659022	0.0502073	7
Q05513	PKC[zeta]	0.720603	0.86955	1.59015	1.47553	0.630756	0.610926	0.0400858	9.55556
P23443	p70S6K	0.760057	0.728576	1.48863	1.41112	0.599718	0.572765	0.0875695	19.6667
Q00526	CDK3	0.645151	0.724336	1.36949	1.38574	0.577929	0.582803	0.0701467	14
P48730	CK1[delta]	0.601103	0.760746	1.36185	1.36185	0.681455	0.681455	0	3
O14920	IKK[beta]	0.674009	0.690732	1.36474	1.34012	0.719186	0.723454	0.0159861	3.66667
Q02156	PKC[epsilon]	0.624607	0.67679	1.3014	1.33109	0.571773	0.577749	0.0544647	20
O94921	PFTAIRE1	0.565411	0.759304	1.32471	1.31336	0.635456	0.635456	0	3
Q9UHD2	TBK1	0.528312	0.665648	1.19396	1.31083	0.603748	0.633737	0.0747749	5.88889
P49674	CK1[epsilon]	0.569948	0.70449	1.27444	1.26877	0.656774	0.654537	0.00591752	3.14286
Q05655	PKC[delta]	0.471173	0.758797	1.22997	1.23903	0.526882	0.516204	0.0178777	23.4444
Q9UBS0	p70S6K[beta]	0.456618	0.620698	1.07732	1.19915	0.490642	0.530451	0.0679844	25.8889
P17252	PKC[alpha]	0.476319	0.740763	1.21708	1.19436	0.52291	0.511875	0.0194081	30.2222
O15075	DCAMKL1	0.467098	0.677529	1.14463	1.14727	0.566962	0.566962	0.0835586	4.5
Q00537	PCTAIRE2	0.507379	0.656633	1.16401	1.13727	0.596097	0.618872	0.0509264	3.2
O15111	IKK[alpha]	0.472746	0.690732	1.16348	1.13701	0.58843	0.553832	0.0518974	3.66667
P11802	CDK4	0.420988	0.677616	1.0986	1.119	0.540462	0.550101	0.0289174	7.22222
P45984	JNK2	0.531156	0.639591	1.17075	1.09345	0.54645	0.538373	0.0271602	20.7778
O75582	MSK1	0.491608	0.596235	1.08784	1.0839	0.572152	0.572152	0	8
O75116	ROCK2	0.346243	0.773431	1.11967	1.07873	0.496281	0.508665	0.0402647	4.8
O75676	MSK2	0.431811	0.650335	1.08215	1.07688	0.547476	0.547476	0	3
O00141	SGK1	0.466239	0.58986	1.0561	1.0423	0.58167	0.58167	0	3
Q15759	p38[beta]	0.541128	0.616527	1.15766	1.03439	0.579651	0.555306	0.0908546	6.33333
P48729	CK1[alpha]	0.454949	0.771224	1.22617	1.02569	0.516769	0.496785	0.102174	11.8889
Q13976	PKG1	0.337679	0.64358	0.981258	1.0086	0.491395	0.507417	0.0222741	42.2222
P45983	JNK1	0.399286	0.567629	0.966915	1.0007	0.507662	0.51581	0.0177473	27.4444
P51812	RSK2	0.400111	0.596235	0.996346	0.993962	0.531961	0.531961	0	9
P53779	JNK3	0.362435	0.54103	0.903464	0.992764	0.494554	0.51581	0.0402619	26.8889
P04049	RAF1	0.418952	0.524464	0.943416	0.979208	0.54089	0.542742	0.0447055	6.33333
Q96Q40	PFTAIRE2	0.372438	0.66583	1.03827	0.940482	0.505985	0.486384	0.0621843	6.77778
Q13535	ATR	0.329419	0.588806	0.918225	0.933242	0.497737	0.495193	0.00763052	8.88889
Q15418	RSK3	0.354787	0.547589	0.902376	0.896374	0.511718	0.511718	0	10
Q15349	RSK1/p90RSK	0.315063	0.553055	0.868119	0.873414	0.491112	0.491112	0	6
Q96GD4	AurB/Aur1	0.390613	0.483109	0.873722	0.860171	0.525119	0.527006	0.0243505	4.11111
Q13237	PKG2	0.213193	0.639224	0.852417	0.838944	0.459797	0.47329	0.0290603	39.4444
Q9HBH9	MNK2	0.243595	0.612665	0.85626	0.833424	0.424233	0.424233	0	3
Q9UKE5	TNIK/ZC2	0.245999	0.559586	0.805585	0.804334	0.418705	0.418705	0	3
Q04759	PKC[theta]	0.2243	0.584224	0.808525	0.7716	0.452969	0.443794	0.0140959	22.3333
Q00532	CDKL1	0.251034	0.49858	0.749614	0.764118	0.409129	0.434539	0.103376	5.8
O60285	NuaK1	0.268923	0.435607	0.70453	0.756228	0.420767	0.460579	0.0890205	4.6
Q8TD08	ERK7	0.254925	0.429457	0.684382	0.684382	0.420834	0.420834	NA	3
Q13153	PAK1	0.220186	0.43746	0.657647	0.678219	0.417945	0.417945	0	6
Q15139	PKD1	0.201073	0.465409	0.666483	0.668014	0.40523	0.40523	0	6
P10398	ARAF	0.269428	0.380094	0.649522	0.664903	0.43864	0.43864	0	3
P50613	CDK7	0.17125	0.481893	0.653143	0.655498	0.41749	0.427112	0.0345513	14.8889
O15264	p38[delta]	0.299592	0.431818	0.731409	0.651306	0.481701	0.457753	0.0447125	19.3333
P15056	BRAF	0.253463	0.369303	0.622765	0.641791	0.424088	0.43864	0.0346277	3.33333
Q9UQM7	CaMK2[alpha]	0.30811	0.338803	0.646913	0.637216	0.461022	0.461022	0	3
P42345	mTOR/FRAP	0.0757756	0.369534	0.44531	0.633465	0.213601	0.290484	0.122676	4.88889
P31749	Akt1/PKB[alpha]	0.104384	0.529066	0.63345	0.632577	0.41152	0.413353	0.0195108	29.1111
P17612	PKA[alpha]	0.047498	0.578314	0.625812	0.61895	0.417588	0.417385	0.0140473	53.7778
Q8NI60	ADCK3	0.145208	0.410208	0.555416	0.608529	0.366712	0.403663	0.0494607	9.55556
P31751	Akt2/PKB[beta]	0.11218	0.511404	0.623584	0.606256	0.410638	0.40654	0.0316501	26.8889
O96017	CHK2	0.096471	0.483026	0.579497	0.588057	0.388037	0.398145	0.0180845	21.5556
P51817	PRKX	0.0569067	0.505021	0.561928	0.584119	0.383804	0.397851	0.0356308	33.8889
P68400	CK2[alpha]1	0.191823	0.412896	0.60472	0.579939	0.383978	0.377576	0.0192079	4.88889
O14757	CHK1	0.141935	0.440608	0.582543	0.575615	0.373341	0.381013	0.0161514	10
Q16644	MAPKAPK3	0.0476401	0.53523	0.58287	0.568405	0.37556	0.391085	0.0585352	36.2222
O43930	PRKY	0.129038	0.414401	0.54344	0.548619	0.363174	0.365557	0.0499757	11.6667
Q16566	CaMK4	0.103937	0.434984	0.538921	0.546535	0.364554	0.36726	0.0206526	13.5556
Q00534	CDK6	0.153983	0.333189	0.487172	0.484974	0.357376	0.363442	0.0181976	5.88889
P49137	MAPKAPK2	0.0234538	0.437985	0.461439	0.484608	0.331674	0.346474	0.0505125	30.4444
Q9HBY8	SGK2	0.101151	0.44108	0.542231	0.455396	0.357851	0.335816	0.074731	17.7778
Q8IWB6	SgK307	0.221714	0.450059	0.671774	0.408846	0.370156	0.282998	0.167177	4.77778
Q9BWU1	CDK11	0.123948	0.291528	0.415476	0.407637	0.308849	0.308849	0	5
Q9Y6S9	RSKL2	0.120119	0.291451	0.411571	0.405219	0.274868	0.274868	0.0171133	3.5
Q16539	MAPK14	0.109018	0.372869	0.481887	0.398409	0.366444	0.33483	0.0431385	14.7778
O95819	HGK/ZC1	0.121901	0.33264	0.454541	0.352523	0.318427	0.263477	0.072365	6.42857
P16066	ANP[alpha]	0.0141571	0.346913	0.36107	0.35047	0.301583	0.304263	0.00753452	24.4444
Q9UIK4	DAPK2	0.189424	0.340144	0.529569	0.312721	0.356871	0.281524	0.118487	4.88889
Q13131	AMPK[alpha]1	0.0213055	0.144986	0.166292	0.221021	0.205829	0.260276	0.0741615	10.7778

## Sheet: PTK_THP-1_MKD-MA_vs_WT
Kinase Uniprot ID	Kinase Name	Mean Specificity Score	Mean Significance Score	Mean Final Score	Median Final score	Mean Kinase Statistic	Median Kinase Statistic	SD Kinase Statitistic	Mean peptide set size
P12931	Src	1.54526	0.974694	2.51996	2.49757	1.53441	1.52741	0.0255512	45.6667
P42684	Arg	1.6594	0.974694	2.63409	2.46954	1.53836	1.47829	0.172349	56.2222
P06239	Lck	1.36112	0.974694	2.33581	2.25869	1.56779	1.57099	0.0385944	31.3333
P07948	Lyn	1.33877	0.974694	2.31346	2.2423	1.65181	1.66464	0.0331307	22.6667
P42680	TEC	1.34692	0.974694	2.32161	2.2423	1.50767	1.51544	0.0568059	43.7778
P51451	BLK	1.40366	0.974694	2.37836	2.2423	1.63598	1.64578	0.0697759	23.1111
P07947	Yes	1.24894	0.974694	2.22364	2.15515	1.59468	1.63034	0.0835201	25.1111
P42685	FRK	1.14142	0.974694	2.11612	2.11736	1.4404	1.44804	0.030195	56.5556
P42681	TXK	0.947355	0.974694	1.92205	2.00157	1.48556	1.48426	0.061644	34.5556
P29376	LTK	1.31332	0.974694	2.28802	1.99242	1.62998	1.65777	0.226758	17.5556
P07949	Ret	1.04941	0.974694	2.0241	1.92548	1.5832	1.58022	0.0377112	19.4444
P35968	KDR	1.01693	0.974694	1.99163	1.86748	1.55182	1.4893	0.169164	22.1111
Q04912	Ron	0.866958	0.974694	1.84165	1.82241	1.71732	1.69577	0.198606	7.55556
P00519	Abl	0.97913	0.974694	1.95382	1.81633	1.42383	1.4111	0.0714894	56.6667
P06241	Fyn	0.795909	0.974694	1.7706	1.80443	1.52816	1.52153	0.0870796	16.2222
Q9H3Y6	Srm	0.694591	0.974694	1.66929	1.68689	1.37238	1.38447	0.0453225	47.4444
P09769	Fgr	0.747349	0.974694	1.72204	1.63624	1.5944	1.60284	0.154766	9.11111
Q9UM73	ALK	0.694643	0.974694	1.66934	1.62059	1.38778	1.38202	0.0594846	50.8889
P08581	Met	0.526727	0.974694	1.50142	1.5873	1.35975	1.38555	0.0916885	37.4444
P30530	Axl	0.603349	0.974694	1.57804	1.54333	1.34267	1.32601	0.0507936	70.4444
P16234	PDGFR[alpha]	0.772677	0.974694	1.74737	1.50931	1.64528	1.48681	0.363514	6.22222
P06213	InSR	0.458581	0.974694	1.43328	1.49469	1.34818	1.37735	0.0436363	28.4444
P07333	FmS/CSFR	0.465663	0.974694	1.44036	1.39263	1.43825	1.38127	0.196454	9.88889
Q12866	Mer	0.42926	0.974694	1.40395	1.3792	1.3048	1.30083	0.0437055	57.6667
Q01973	ROR1	0.403716	0.974694	1.37841	1.37841	1.39278	1.39278	0	3
P43405	Syk	0.39811	0.974694	1.3728	1.35769	1.29071	1.2866	0.0142674	86.6667
Q13308	CCK4/PTK7	0.332157	0.902554	1.23471	1.35145	1.3081	1.40079	0.18537	4.75
P09619	PDGFR[beta]	0.36387	0.974694	1.33856	1.32731	1.31531	1.30844	0.0286561	13.8889
P41240	CSK	0.345362	0.974694	1.32006	1.32342	1.25688	1.28205	0.103974	47.5556
P21709	EphA1	0.374306	0.937175	1.31148	1.30909	1.32645	1.33036	0.210238	5.66667
P43403	ZAP70	0.304216	0.974694	1.27891	1.29527	1.27323	1.27867	0.0228812	72.5556
Q06418	Tyro3/Sky	0.326084	0.974694	1.30078	1.29165	1.27735	1.27661	0.0336501	51
P51813	Etk/BMX	0.320858	0.974694	1.29555	1.26542	1.27346	1.28142	0.0711467	39.2222
Q08345	DDR1	0.241874	0.902554	1.14443	1.25792	1.14435	1.2429	0.197094	3.75
P08069	IGF1R	0.306603	0.974694	1.2813	1.25702	1.26346	1.23437	0.0829027	19.3333
P54756	EphA5	0.319697	0.974694	1.29439	1.25702	1.32006	1.24417	0.171612	5.6
P54764	EphA4	0.427738	0.974694	1.40243	1.25371	1.43741	1.22634	0.28559	4.44444
Q16288	TRKC	0.260663	0.974694	1.23536	1.2423	1.2362	1.23344	0.0719362	24
Q08881	ITK	0.213441	0.974694	1.18814	1.23276	1.2138	1.25762	0.0881012	44.3333
P10721	Kit	0.220446	0.899656	1.1201	1.22342	1.15471	1.23141	0.168544	18.1111
P14616	IRR	0.204746	0.974694	1.17944	1.20312	1.12074	1.17739	0.156987	6.16667
P42679	CTK	0.241995	0.974694	1.21669	1.19366	1.23544	1.24342	0.0878031	33.3333
P21802	FGFR2	0.228799	0.974694	1.20349	1.18794	1.16373	1.19591	0.145229	12.1111
P29317	EphA2	0.193414	0.974694	1.16811	1.18511	1.1584	1.19415	0.0659767	9.11111
P07332	Fes	0.212548	0.974694	1.18724	1.1823	1.16998	1.19788	0.0878923	15.7778
P21860	HER3	0.221592	0.974694	1.19629	1.16987	1.24039	1.23532	0.0552235	50.8889
P36888	FLT3	0.196847	0.974694	1.17154	1.16726	1.14609	1.14884	0.161629	14.25
P11362	FGFR1	0.171275	0.924669	1.09594	1.16446	1.12511	1.16507	0.137618	18.5556
P08631	HCK	0.229792	0.924669	1.15446	1.16312	1.18842	1.20558	0.124101	28.4444
P22455	FGFR4	0.210477	0.924669	1.13515	1.15779	1.18221	1.21612	0.104543	24.1111
Q16620	TRKB	0.227467	0.974694	1.20216	1.15253	1.21934	1.19205	0.0745066	26.2222
H0Y8A4	RYK	0.196132	0.974694	1.17083	1.14732	1.12043	1.15049	0.146098	8.33333
P35916	FLT4	0.271156	0.974694	1.24585	1.14219	1.22687	1.17502	0.21637	16.3333
Q05397	FAK1	0.173233	0.974694	1.14793	1.13208	1.19755	1.19594	0.0926999	51.8889
P04629	TRKA	0.143191	0.974694	1.11789	1.11736	1.12586	1.11582	0.0572788	17.4444
P54753	EphB3	0.141463	0.974694	1.11616	1.11616	0.926299	0.926299	NA	4
P22607	FGFR3	0.146903	0.899656	1.04656	1.109	1.06802	1.12924	0.129238	11.7778
P54762	EphB1	0.103869	0.902554	1.00642	1.08764	0.823832	0.911184	0.209268	4.25
Q15303	HER4	0.119496	0.924669	1.04417	1.07707	1.14227	1.1699	0.0667517	35.8889
O60674	JAK2	0.079517	0.974694	1.05421	1.04835	1.07665	1.09005	0.0659829	26.8889
Q14289	FAK2	0.0699065	0.974694	1.0446	1.00621	1.07358	1.05774	0.0939433	38.2222
P16591	Fer	0.143008	0.874643	1.01765	1.00528	1.07621	1.05052	0.144357	16.4444
P00533	EGFR	0.0317523	0.924669	0.956421	0.999722	1.07715	1.07299	0.0821205	56.6667
Q06187	BTK	0.0219989	0.926462	0.948461	0.996057	0.927106	0.981574	0.122576	26.8889
Q13882	Brk	0.012732	0.974694	0.987426	0.977308	1.05267	1.07682	0.0645156	73.7778
P29320	EphA3	0.132952	0.757651	0.890603	0.888784	0.939538	0.939538	0.190128	5
P04626	HER2	0.0857399	0.799605	0.885345	0.860839	1.1203	1.12364	0.040519	37.6667
Q6ZMQ8	Lmr1	0.103281	0.74958	0.852861	0.847577	0.802836	0.802836	0	3
P29323	EphB2	0.0565776	0.74958	0.806158	0.806158	0.648816	0.648816	0	4
Q15375	EphA7	0.0533747	0.691426	0.744801	0.797272	0.627392	0.678643	0.0887682	3.66667
P54760	EphB4	0.219784	0.540608	0.760391	0.760391	1.14806	1.14806	0	3
P17948	FLT1	0.00857657	0.658603	0.667179	0.687002	0.779603	0.769182	0.0891812	24.6667
P08922	Ros	0.0259603	0.489455	0.515415	0.515868	0.455738	0.455738	0	4
P29597	Tyk2	0.0103613	0.221849	0.23221	0.23151	0.299446	0.299446	0	5
P29322	EphA8	0.050517	0.427988	0.478505	0.225504	0.35374	0.130978	0.525618	4.125
P23458	JAK1~b	0.00502394	0.162412	0.167435	0.167215	0.172648	0.266523	0.187749	5.5
P52333	JAK3	0.00233187	0.0683895	0.0707214	0.0464452	-0.183101	-0.138497	0.052894	7.55556
